# Supplementary material for: Influence of Water Source Quality on Concrete Performance: A Mechanism-Based Systematic Review and Engineering Evaluation Framework
Source: Materials (Basel). 2026 Jul 17;19(14):3077. doi: 10.3390/ma19143077 (PMC13413510; doi:10.3390/ma19143077)
Supplement: Supplementary file 1 [file materials-19-03077-s001.zip]

Archive with 1 entries (1 files):
- materials-4320761-supplementary.pdf
